# Supplementary material for: Wright was right: leveraging old data and new methods to illustrate the critical role of epistasis in genetics and evolution
Source: Evolution. 2024 Jan 18;78(4):624–34. doi: 10.1093/evolut/qpae003 (PMC10964199; doi:10.1093/evolut/qpae003)
Supplement: qpae003_suppl_Supplementary_Files [file qpae003_suppl_supplementary_files.zip]

Archive with 1 entries (1 files):
- qpae003_suppl_Supplementary_Files_1.csv
