# Supplementary material for: Wright was right: leveraging old data and new methods to illustrate the critical role of epistasis in genetics and evolution
Source: Evolution. 2024 Jan 18;78(4):624–34. doi: 10.1093/evolut/qpae003 (PMC10964199; doi:10.1093/evolut/qpae003)
Supplement: qpae003_suppl_Supplementary_Files [file qpae003_suppl_supplementary_files.zip › qpae003_suppl_Supplementary_Files_1.csv]

phenotype	additive	dominance	epistatic	trait_type	mean_fitness_value	mean_across_category
% of eggs laid on mushrooms relative to tomatoes	0	0	1	LH	7.429	6.894819945
100-seed weight	0.514466283	0	0.485533717	LH	5.259
100-seed weight	1	0	0	LH	5.259
100-seed weight	NA	NA	NA	LH	5.259
20 year growth of survivors	0	1	0	LH	9
20 year survival	NA	NA	NA	LH	9
activity	0	0.42173297	0.57826703	LH	5.76
activity	NA	NA	NA	LH	5.76
activity	0	0	1	LH	5.76
activity	1	0	0	LH	5.76
activity	0	0	1	LH	5.76
activity	0.064617939	0	0.935382061	LH	5.76
activity level	0.081263696	0	0.918736304	LH	5.76
age of 1st reproduction	0.518646903	0	0.481353097	LH	7.63
antibody response	0.678643411	0	0.321356589	LH	7.357
average weight per fruit	0.586275324	0	0.413724676	LH	5.036
average weight per fruit	0.804507116	0	0.195492884	LH	5.036
body weight day 0	1	0	0	LH	6.065
body weight day 14	0.317866721	0	0.682133279	LH	6.065
body weight day 21	0.716678538	0.283321462	0	LH	6.065
body weight day 28	0.097203092	0.329485446	0.573311461	LH	6.065
body weight day 35	1	0	0	LH	6.065
body weight day 42	0.637803577	0	0.362196423	LH	6.065
body weight day 49	1	0	0	LH	6.065
body weight day 56	0.207392871	0.374084152	0.418522978	LH	6.065
body weight day 63	1	0	0	LH	6.065
body weight day 7	NA	NA	NA	LH	6.065
body weight day 70	0	0	1	LH	6.065
body weight day 77	1	0	0	LH	6.065
body weight day 84	1	0	0	LH	6.065
boll number	1	0	0	LH	4.762
boll number	1	0	0	LH	4.762
boll weight	NA	NA	NA	LH	4.792
boll weight	0.641850294	0	0.358149706	LH	4.792
BxACO fecundity	NA	NA	NA	LH	9
BxACO fem develop time	0.511727511	0	0.488272489	LH	6.733
BxACO female starvation resist	0	0	1	LH	7.728
BxACO male develop time	0.627732179	0	0.372267821	LH	6.733
BxACO male starvation resist	1	0	0	LH	7.728
BxSO fecundity	0.173331067	0	0.826668933	LH	9
BxSO fem develop time	0	1	0	LH	6.733
BxSO female starvation resist	NA	NA	NA	LH	7.728
BxSO male develop time	NA	NA	NA	LH	6.733
BxSO male starvation resist	1	0	0	LH	7.728
capsule length	NA	NA	NA	LH	5.036
capsule length	1	0	0	LH	5.036
capsule length	NA	NA	NA	LH	5.036
capsule length	1	0	0	LH	5.036
condition factor	1	0	0	LH	6.815
condition factor	0.561316438	0.438683562	0	LH	6.815
days to 50% flowering	0	0	1	LH	6.6
days to 50% flowering	0.083421581	0.344564111	0.572014307	LH	6.6
days to 50% flowering	0.082501415	0	0.917498585	LH	6.6
days to 50% silking	NA	NA	NA	LH	5.217
days to 50% silking	NA	NA	NA	LH	5.217
days to anthesis	NA	NA	NA	LH	6.6
days to anthesis	0.170610532	0.347946589	0.481442879	LH	6.6
days to first flowering	0.118093439	0.541839574	0.340066987	LH	6.6
days to first flowering	0	0	1	LH	6.6
days to first flowering	NA	NA	NA	LH	6.6
days to first flowering	NA	NA	NA	LH	6.6
days to first fruit set	1	0	0	LH	6.037
days to first fruit set	0.160558277	0.455370991	0.384070732	LH	6.037
days to first fruit set	0.128797304	0.465629171	0.405573526	LH	6.037
days to first fruit set	1	0	0	LH	6.037
days to flower	1	0	0	LH	6.6
days to flower	0.875	0	0.125	LH	6.6
days to flower	1	0	0	LH	6.6
days to flower	0.602502874	0.397497126	0	LH	6.6
days to flower	1	0	0	LH	6.6
days to flower	0	1	0	LH	6.6
days to flower	0.280674634	0.719325366	0	LH	6.6
days to flower	0.789775155	0	0.210224845	LH	6.6
days to flower	0.577261367	0	0.422738633	LH	6.6
days to flower	0	0	1	LH	6.6
days to flower	0	0	1	LH	6.6
days to flower	NA	NA	NA	LH	6.6
days to flower initiation	NA	NA	NA	LH	6.6
days to flower initiation	0	0	1	LH	6.6
days to flower initiation	NA	NA	NA	LH	6.6
days to flower initiation	NA	NA	NA	LH	6.6
days to flowering	NA	NA	NA	LH	6.6
days to flowering	NA	NA	NA	LH	6.6
days to harvest	0	0	1	LH	5.8
days to harvest	0	0	1	LH	5.8
days to harvest	0	0	1	LH	5.8
days to harvest	0	0	1	LH	5.8
days to heading	0	1	0	LH	5.88
days to heading	0	0	1	LH	5.88
days to maturity	1	0	0	LH	7.037
days to maturity	1	0	0	LH	7.037
days to maturity	1	0	0	LH	7.037
days to maturity	1	0	0	LH	7.037
days to maturity	1	0	0	LH	7.037
days to maturity	0.50848522	0.49151478	0	LH	7.037
days to maturity	1	0	0	LH	7.037
days to maturity	0	1	0	LH	7.037
days to maturity	0	1	0	LH	7.037
days to physiological maturity	0.165804994	0	0.834195006	LH	6.846
days to red fruit	0.517709852	0.482290148	0	LH	6.115
days to red fruit	0.630630895	0	0.369369105	LH	6.115
days to red fruit	NA	NA	NA	LH	6.115
days to red fruit	0	0	1	LH	6.115
days to ripe green fruit	0.184208073	0.509115359	0.306676568	LH	6.462
days to ripe green fruit	0	0	1	LH	6.462
days to ripe green fruit	NA	NA	NA	LH	6.462
days to ripe green fruit	NA	NA	NA	LH	6.462
days to silking	1	0	0	LH	5.217
development time	0	0	1	LH	6.733
development time	0	0	1	LH	6.733
development time	0.365620081	0	0.634379919	LH	6.733
development time	0.898046502	0	0.101953498	LH	6.733
development time	1	0	0	LH	6.733
development time	0.347826087	0	0.652173913	LH	6.733
development time	1	0	0	LH	6.733
development time	0.750000015	0	0.249999985	LH	6.733
development time	0.656381541	0	0.343618459	LH	6.733
development time	0.365295524	0	0.634704476	LH	6.733
development time	1	0	0	LH	6.733
development time	1	0	0	LH	6.733
development time with high food	1	0	0	LH	6.733
development time with high food	1	0	0	LH	6.733
development time with high food	1	0	0	LH	6.733
development time with high food	1	0	0	LH	6.733
development time with high food	1	0	0	LH	6.733
development time with high food/propionic acid	0.491009132	0	0.508990868	LH	6.733
development time with high food/propionic acid	1	0	0	LH	6.733
development time with high food/propionic acid	1	0	0	LH	6.733
development time with high food/propionic acid	NA	NA	NA	LH	6.733
development time with high food/propionic acid	1	0	0	LH	6.733
development time with low food	0	0	1	LH	6.733
development time with low food	0.48841249	0.403379498	0.108208011	LH	6.733
development time with low food	0.304550473	0.695449527	0	LH	6.733
development time with low food	0	0	1	LH	6.733
difference in days between silking and pollen shedding	0.842562284	0.157437716	0	LH	5.217
dispersal tendency	NA	NA	NA	LH	7.893
distance from stigma to anthers	1	0	0	LH	6.032
dry fodder yield	1	0	0	LH	7.815
dry fodder yield	1	0	0	LH	7.815
early fecundity	NA	NA	NA	LH	9
egg dispersal	NA	NA	NA	LH	7.893
egg dispersal	NA	NA	NA	LH	7.893
egg dispersal	1	0	0	LH	7.893
egg dispersal	1	0	0	LH	7.893
egg dispersion	1	0	0	LH	7.893
egg dispersion	0.334993615	0.665006385	0	LH	7.893
egg dispersion	0.100746188	0.478933181	0.420320631	LH	7.893
egg dispersion	1	0	0	LH	7.893
egg number	NA	NA	NA	LH	8.806
egg number	NA	NA	NA	LH	8.806
egg size	1	0	0	LH	5.517
egg size	NA	NA	NA	LH	5.517
egg survival	0.473174301	0	0.526825699	LH	9
egg volume	1	0	0	LH	5.517
egg volume	1	0	0	LH	5.517
eggs per plant	0.594066174	0.405933826	0	LH	8.806
eggs per plant	NA	NA	NA	LH	8.806
eggs per plant	1	0	0	LH	8.806
eggs per plant	1	0	0	LH	8.806
ejaculation intensity	0.37495316	0	0.62504684	LH	6.185
emergence time	0	1	0	LH	6.5
emergence time	0	1	0	LH	6.5
emergence time	NA	NA	NA	LH	6.5
emergence time	0	0	1	LH	6.5
emergence time	0	0	1	LH	6.5
emergence time	0.056291391	0.254966887	0.688741722	LH	6.5
filled seeds/catkin	0	0	1	LH	8.258
first flowering	0.056291391	0.254966887	0.688741722	LH	6.6
first flowering	NA	NA	NA	LH	6.6
first flowering	NA	NA	NA	LH	6.6
first flowering	NA	NA	NA	LH	6.6
fitness at high density of food	NA	NA	NA	LH	10
fitness at high density of food	NA	NA	NA	LH	10
fitness at high density of food	NA	NA	NA	LH	10
fitness at high density of food	0	0	1	LH	10
fitness at low density of food	0	0	1	LH	10
fitness at low density of food	0.259012911	0	0.740987089	LH	10
fitness at low density of food	0.800306691	0.199693309	0	LH	10
fitness at low density of food	0	0	1	LH	10
flower days	0.236380356	0	0.763619644	LH	6.6
flower days	0.613036389	0	0.386963611	LH	6.6
flower days	0.447111268	0.552888732	0	LH	6.6
flower days	0.036613272	0.455377574	0.508009153	LH	6.6
fruit bearing index	1	0	0	LH	7.296
fruit bearing index	0.023148012	0.517067922	0.459784066	LH	7.296
fruit bearing index	0	1	0	LH	7.296
fruit bearing index	0.093299933	0.400633083	0.506066984	LH	7.296
fruit bearing index	0.108246239	0.510654027	0.381099734	LH	7.296
fruit bearing index	1	0	0	LH	7.296
fruit diameter	1	0	0	LH	5.036
fruit length	0.593882102	0	0.406117898	LH	5.036
fruit length	1	0	0	LH	5.036
fruit length	NA	NA	NA	LH	5.036
fruit length	1	0	0	LH	5.036
fruit length	1	0	0	LH	5.036
fruit number	1	0	0	LH	7.655
fruit number per plant	0	0	1	LH	7.655
fruit number per plant	0.138533431	0	0.861466569	LH	7.655
fruit number per plot	0.259286936	0	0.740713064	LH	7.655
fruit number per plot	1	0	0	LH	7.655
fruit number per plot	1	0	0	LH	7.655
fruit number per plot	NA	NA	NA	LH	7.655
fruit number per plot	0	0	1	LH	7.655
fruit number per plot	NA	NA	NA	LH	7.655
fruit size	0	1	0	LH	5.036
fruit weight	NA	NA	NA	LH	5.036
fruit weight	NA	NA	NA	LH	5.036
fruit weight	NA	NA	NA	LH	5.036
fruit weight	NA	NA	NA	LH	5.036
fruit weight	1	0	0	LH	5.036
fruit weight	NA	NA	NA	LH	5.036
fruit weight	NA	NA	NA	LH	5.036
fruit weight	NA	NA	NA	LH	5.036
fruit weight	1	0	0	LH	5.036
fruit weight	0.095546258	0.904453742	0	LH	5.036
fruit weight	1	0	0	LH	5.036
fruit weight	0.568787459	0	0.431212541	LH	5.036
fruit weight	0.139311463	0	0.860688537	LH	5.036
fruit weight	NA	NA	NA	LH	5.036
fruit weight	1	0	0	LH	5.036
fruit weight	NA	NA	NA	LH	5.036
fruit weight	1	0	0	LH	5.036
fruit weight	1	0	0	LH	5.036
fruit weight per plant	1	0	0	LH	5.036
fruit weight per plant	0.596716912	0	0.403283088	LH	5.036
fruit weight per plot (kg)	0.066518142	0	0.933481858	LH	5.036
fruit weight per plot (kg)	NA	NA	NA	LH	5.036
fruit weight per plot (kg)	0.076576577	0.527027027	0.396396396	LH	5.036
fruit weight per plot (kg)	1	0	0	LH	5.036
fruit weight per plot (kg)	0.612736038	0	0.387263962	LH	5.036
fruit weight per plot (kg)	0	0.486629264	0.513370736	LH	5.036
fruit width	0.069620253	0.373417721	0.556962026	LH	5.036
fruit width	0.034482759	0.574712646	0.390804595	LH	5.036
fruit width	NA	NA	NA	LH	5.036
fruit width	0.195289337	0.263071144	0.541639518	LH	5.036
fruit yield	0	0	1	LH	7.815
fruit yield	NA	NA	NA	LH	7.815
fruit yield	0.190836697	0.456346111	0.352817192	LH	7.815
fruit yield	NA	NA	NA	LH	7.815
fruit yield	0	0.460957179	0.539042821	LH	7.815
fruit yield	1	0	0	LH	7.815
fruit yield	0.031582286	0.336573728	0.631843985	LH	7.815
fruit yield	0	0	1	LH	7.815
fruit-size index (cm)	1	0	0	LH	5.036
fruit-size index (cm)	0.159444474	0	0.840555526	LH	5.036
fruit-size index (cm)	0.313726498	0	0.686273502	LH	5.036
fruit-size index (cm)	0	0	1	LH	5.036
fruit-size index (cm)	NA	NA	NA	LH	5.036
fruit-size index (cm)	NA	NA	NA	LH	5.036
fusarium rot resistance	0	0.488065387	0.511934613	LH	6.125
germination rate	NA	NA	NA	LH	7.786
germination success	0	0.621989807	0.378010193	LH	7.786
germination time	0	0	1	LH	6.777
grain weight	1	0	0	LH	5.769
grain weight	1	0	0	LH	5.769
grain weight	1	0	0	LH	5.769
grain yield	1	0	0	LH	7.815
grain yield	1	0	0	LH	7.815
grain yield	1	0	0	LH	7.815
grain yield	1	0	0	LH	7.815
grain yield	1	0	0	LH	7.815
grain yield	0.477778852	0	0.522221148	LH	7.815
grain yield	1	0	0	LH	7.815
grain yield	1	0	0	LH	7.815
grain yield	1	0	0	LH	7.815
grain yield	1	0	0	LH	7.815
grain yield	1	0	0	LH	7.815
grain yield	1	0	0	LH	7.815
grain yield	1	0	0	LH	7.815
grain yield (g/plant) for late sowing	1	0	0	LH	7.815
grain yield (g/plant) for normal sowing	1	0	0	LH	7.815
grain yield per plant	0.177550524	0.822449476	0	LH	7.815
grain yield per plant	0.14198339	0.608327676	0.249688934	LH	7.815
grains per panicle	0.151692842	0.848307158	0	LH	6.087
grains per panicle	0.399569806	0	0.600430194	LH	6.087
growth rate	0.141523426	0.858476574	0	LH	6.968
growth rate length	0	1	0	LH	6.968
growth rate length	0.187618043	0	0.812381957	LH	6.968
growth rate littoral env vs open env	0	1	0	LH	6.968
growth rate mass	0	1	0	LH	6.968
growth rate mass	1	0	0	LH	6.968
harvest index	0.299413345	0	0.700586655	LH	5.783
harvest index	1	0	0	LH	5.783
harvest index	1	0	0	LH	5.783
harvest index	1	0	0	LH	5.783
harvest index	1	0	0	LH	5.783
harvest index	1	0	0	LH	5.783
harvest index	1	0	0	LH	5.783
harvest index	1	0	0	LH	5.783
harvesting time	1	0	0	LH	6.12
harvesting time	1	0	0	LH	6.12
hatching success high salinity	1	0	0	LH	8.367
hatching success low salinity	1	0	0	LH	8.367
heading date	1	0	0	LH	5.88
herbivore density	1	0	0	LH	5.577
herbivore density	1	0	0	LH	5.577
herbivore density	1	0	0	LH	5.577
herbivore density	0.443358987	0	0.556641013	LH	5.577
herbivore density	0.700226348	0	0.299773652	LH	5.577
herbivore density	1	0	0	LH	5.577
herbivore density	0.809012328	0	0.190987672	LH	5.577
herbivore density	1	0	0	LH	5.577
herbivore density	1	0	0	LH	5.577
herbivore density	0.482284187	0	0.517715813	LH	5.577
herbivore density	1	0	0	LH	5.577
herbivore density	1	0	0	LH	5.577
herbivore density	0	0	1	LH	5.577
herbivore density	1	0	0	LH	5.577
herbivore density	0	0.445180225	0.554819775	LH	5.577
infection degree	NA	NA	NA	LH	6.889
infection index	NA	NA	NA	LH	6.889
intromission	0	0.40731072	0.59268928	LH	5.211
kernel depth	NA	NA	NA	LH	5.259
kernel weight	1	0	0	LH	5.259
kernel weight	1	0	0	LH	5.259
kernel weight	1	0	0	LH	5.259
kernel weight	1	0	0	LH	5.259
kernel weight	0	0	1	LH	5.259
kernel weight	NA	NA	NA	LH	5.259
kernels per spike	0	0.391683325	0.608316675	LH	4.08
kernels per spikelet	0.700067437	0.299932563	0	LH	4.08
kernels per spikelet	0	0	1	LH	4.08
latency period - disease	1	0	0	LH	6.273
latency period - disease	1	0	0	LH	6.273
lifespan	1	0	0	LH	7.065
lifespan	0.947659722	0	0.052340278	LH	7.065
lifespan	0.762505769	0	0.237494231	LH	7.065
lifespan	1	0	0	LH	7.065
lifespan	0.896689377	0.103310623	0	LH	7.065
lifespan	NA	NA	NA	LH	7.065
lifespan	NA	NA	NA	LH	7.065
lifespan	0.864551971	0.135448029	0	LH	7.065
lifespan	1	0	0	LH	7.065
lifespan	1	0	0	LH	7.065
lifespan	1	0	0	LH	7.065
lifespan	1	0	0	LH	7.065
longevity, reared on bean	NA	NA	NA	LH	7.1
longevity, reared on bean	0.46424738	0	0.53575262	LH	7.1
longevity, reared on chickpea	1	0	0	LH	7.1
longevity, reared on chickpea	0.515691957	0	0.484308043	LH	7.1
maternal fitness	0.691708405	0.308291595	0	LH	10
mean stamen length	1	0	0	LH	6.032
mortality rate	0.254363076	0	0.745636924	LH	8.128
mortality rate	NA	NA	NA	LH	8.128
mortality rate	0.828646451	0	0.171353549	LH	8.128
mortality rate	1	0	0	LH	8.128
mounting	0.80932572	0	0.19067428	LH	5.739
number of capsules	1	0	0	LH	5.036
number of capsules	0.32	0.04	0.64	LH	5.036
number of capsules	0	0	1	LH	5.036
number of capsules	1	0	0	LH	5.036
number of catkins	1	0	0	LH	6.857
number of days from seeding to pollen shedding	1	0	0	LH	7
number of days from seeding to silking	1	0	0	LH	5.217
number of days taken to flower	0.660276706	0	0.339723294	LH	6.6
number of days taken to flower	NA	NA	NA	LH	6.6
number of days taken to flower	1	0	0	LH	6.6
number of days taken to flower	1	0	0	LH	6.6
number of days taken to flower	NA	NA	NA	LH	6.6
number of days taken to flower	1	0	0	LH	6.6
number of ears per plant	0	0	1	LH	8.258
number of ears per plant	0	1	0	LH	8.258
number of ears per plant	NA	NA	NA	LH	8.258
number of ears per plant	0	0	1	LH	8.258
number of ears per plant	NA	NA	NA	LH	8.258
number of ears per plant	0	0	1	LH	8.258
number of ears per plant	0	0	1	LH	8.258
number of ears per plant	0	1	0	LH	8.258
number of ears per plant	0.09540914	0.90459086	0	LH	8.258
number of ears per plant	0.041822973	0	0.958177027	LH	8.258
number of ears per plant	0	0	1	LH	8.258
number of ears per plant	0	0	1	LH	8.258
number of ears per plant	0	1	0	LH	8.258
number of ears per plant	0	0	1	LH	8.258
number of ears per plant	0	1	0	LH	8.258
number of ears per plant	NA	NA	NA	LH	8.258
number of ears per plant	0	0	1	LH	8.258
number of eggs hatched	0	0	1	LH	8.806
number of eggs per unit body weight	NA	NA	NA	LH	8.806
number of eggs per unit body weight	0	0	1	LH	8.806
number of females	0	0	1	LH	6.714
number of flowering stems	NA	NA	NA	LH	6.857
number of flowers	0.048389653	0.366198848	0.585411499	LH	6.857
number of flowers	0.257135895	0	0.742864105	LH	6.857
number of fruit	0.401875094	0.598124906	0	LH	7.655
number of fruit	NA	NA	NA	LH	7.655
number of fruit per plant	1	0	0	LH	7.655
number of fruit per plant	NA	NA	NA	LH	7.655
number of fruit per plant	1	0	0	LH	7.655
number of fruit per plant	0	1	0	LH	7.655
number of fruit per plant	1	0	0	LH	7.655
number of fruit per plant	NA	NA	NA	LH	7.655
number of fruits	0.344212788	0	0.655787212	LH	7.655
number of fruits	0	0	1	LH	7.655
number of fruits	1	0	0	LH	7.655
number of fruits	NA	NA	NA	LH	7.655
number of fruits	1	0	0	LH	7.655
number of fruits	1	0	0	LH	7.655
number of fruits per plant	0.649911001	0.091177746	0.258911253	LH	7.655
number of fruits per plant	0.65221724	0.093672147	0.254110613	LH	7.655
number of fruits per plant	0.860644206	0.139355794	0	LH	7.655
number of fruits per plant	0.749048048	0	0.250951952	LH	7.655
number of fruits per plant	0.455768422	0.358585069	0.185646509	LH	7.655
number of fruits per plant	1	0	0	LH	7.655
number of fry to 10 months	1	0	0	LH	8.806
number of grains per spike	1	0	0	LH	6.28
number of grains per spike	0	0	1	LH	6.28
number of grains per spike	NA	NA	NA	LH	6.28
number of kernels	1	0	0	LH	8.258
number of kernels	0.712836871	0	0.287163129	LH	8.258
number of kernels per row	0.737158219	0	0.262841781	LH	8.258
number of kernels per row	0.417131159	0	0.582868841	LH	8.258
number of kernels per row	0.422683505	0.189812391	0.387504104	LH	8.258
number of locules	1	0	0	LH	5.035
number of locules	NA	NA	NA	LH	5.035
number of locules	0.124813549	0.298131879	0.577054572	LH	5.035
number of locules	0.719928062	0	0.280071938	LH	5.035
number of locules	0.23775533	0	0.76224467	LH	5.035
number of males	1	0	0	LH	5.167
number of offspring	1	0	0	LH	8.806
number of offspring	0	0.441761411	0.558238589	LH	8.806
number of offspring	NA	NA	NA	LH	8.806
number of offspring	1	0	0	LH	8.806
number of offspring	NA	NA	NA	LH	8.806
number of offspring	1	0	0	LH	8.806
number of offspring	0.12102168	0	0.87897832	LH	8.806
number of offspring	NA	NA	NA	LH	8.806
number of offspring	1	0	0	LH	8.806
number of offspring	0	0.612240221	0.387759779	LH	8.806
number of offspring	0.722494713	0.277505287	0	LH	8.806
number of offspring	1	0	0	LH	8.806
number of offspring	0.292063546	0	0.707936454	LH	8.806
number of offspring	1	0	0	LH	8.806
number of offspring	1	0	0	LH	8.806
number of offspring	1	0	0	LH	8.806
number of offspring	0	1	0	LH	8.806
number of offspring	NA	NA	NA	LH	8.806
number of offspring	0.282746537	0	0.717253463	LH	8.806
number of offspring	NA	NA	NA	LH	8.806
number of offspring	1	0	0	LH	8.806
number of offspring	0.412833948	0	0.587166052	LH	8.806
number of offspring	1	0	0	LH	8.806
number of offspring	1	0	0	LH	8.806
number of offspring	0.188238698	0	0.811761302	LH	8.806
number of offspring	0.420364498	0.579635502	0	LH	8.806
number of offspring	1	0	0	LH	8.806
number of ovules	0.429957951	0.570042049	0	LH	6.815
number of parthenocarpic fruits per plant of cumulative harvest	NA	NA	NA	LH	7.655
number of parthenocarpic fruits per plant of cumulative harvest	1	0	0	LH	7.655
number of parthenocarpic fruits per plant of cumulative harvest	0.457277682	0	0.542722318	LH	7.655
number of parthenocarpic fruits per plant of first harvest	1	0	0	LH	7.655
number of parthenocarpic fruits per plant of first harvest	0.452680007	0	0.547319993	LH	7.655
number of peduncles per plant	NA	NA	NA	LH	3.256
number of peduncles per plant	0.27712476	0	0.72287524	LH	3.256
number of peduncles per plant	0	1	0	LH	3.256
number of pods	NA	NA	NA	LH	8.258
number of pods	NA	NA	NA	LH	8.258
number of pods per plant	0	0	1	LH	8.258
number of pods per plant	0	0.444444444	0.555555556	LH	8.258
number of pods per plant	NA	NA	NA	LH	8.258
number of pods per plant	0.258746033	0	0.741253967	LH	8.258
number of pods per plant	0	0.36034222	0.63965778	LH	8.258
number of pods per plant	NA	NA	NA	LH	8.258
number of pods per plant	NA	NA	NA	LH	8.258
number of pods per plant	0.118775016	0.593865514	0.28735947	LH	8.258
number of pods per plant	0	1	0	LH	8.258
number of pods per plant	NA	NA	NA	LH	8.258
number of pods per plant	0.162378314	0.417892323	0.419729363	LH	8.258
number of pods per plant	0	0	1	LH	8.258
number of pods per plant	1	0	0	LH	8.258
number of pods per plant	0	0	1	LH	8.258
number of pods per plant	NA	NA	NA	LH	8.258
number of pods per plant	1	0	0	LH	8.258
number of racemes per plant	1	0	0	LH	4
number of racemes per plant	1	0	0	LH	4
number of racemes per plant	NA	NA	NA	LH	4
number of racemes per plant	0.478234354	0.521765646	0	LH	4
number of ramets produced before the flowering season	1	0	0	LH	8.806
number of rows per ear	0	0	1	LH	8.258
number of rows per ear	0	0	1	LH	8.258
number of rows per ear	0.292521255	0	0.707478745	LH	8.258
number of seeds	0	0	1	LH	8.258
number of seeds	1	0	0	LH	8.258
number of seeds per fruit	1	0	0	LH	8.258
number of seeds per fruit	0.565044622	0	0.434955378	LH	8.258
number of seeds per fruit	1	0	0	LH	8.258
number of seeds per fruit	0.387692065	0	0.612307935	LH	8.258
number of seeds per plant	0.196195373	0	0.803804627	LH	8.258
number of seeds per pod	0.118213433	0.264468367	0.6173182	LH	8.258
number of seeds per pod	1	0	0	LH	8.258
number of seeds per pod	0.252142658	0	0.747857342	LH	8.258
number of seeds per pod	0.108074505	0.345486845	0.54643865	LH	8.258
number of siliquae per plant	0.190428683	0	0.809571317	LH	5.655
nursery survival at 6 months	0.103405944	0.332825827	0.56376823	LH	9
nuzzling	0.082648412	0.201941846	0.715409743	LH	4.286
ovariole number	0.361709856	0	0.638290144	LH	7.857
ovariole number	1	0	0	LH	7.857
ovariole number	1	0	0	LH	7.857
ovary length	1	0	0	LH	6.032
panicles per plant	0.276583225	0	0.723416775	LH	6.857
paternal fitness	1	0	0	LH	8.129
peak fecundity	NA	NA	NA	LH	9
peanut bud necrosis incidence %	0	0	1	LH	6
peanut bud necrosis incidence %	NA	NA	NA	LH	6
peanut bud necrosis incidence %	0.52974444	0	0.47025556	LH	6
percent grains per panicle	NA	NA	NA	LH	6.087
percent of offspring deformed	0	0	1	LH	8.097
percent of offspring deformed	0	0	1	LH	8.097
percent of offspring deformed	NA	NA	NA	LH	8.097
percent of offspring deformed	0.48753272	0	0.51246728	LH	8.097
percent of offspring deformed	NA	NA	NA	LH	8.097
percent of offspring deformed	1	0	0	LH	8.097
percent of offspring deformed	0.491227658	0	0.508772342	LH	8.097
percent of offspring deformed	NA	NA	NA	LH	8.097
percent of offspring deformed	0.519101957	0	0.480898043	LH	8.097
percent of offspring deformed	0.512054217	0.487945783	0	LH	8.097
percent of offspring deformed	0.346582931	0.653417069	0	LH	8.097
percent of offspring deformed	0.095546258	0.904453742	0	LH	8.097
percent of offspring deformed	0.566895506	0	0.433104494	LH	8.097
percent of offspring deformed	1	0	0	LH	8.097
percent of offspring deformed	0	0	1	LH	8.097
percent of offspring deformed	0	0	1	LH	8.097
percent of offspring deformed	0.093362346	0.906637654	0	LH	8.097
percent of offspring deformed	0.557696957	0	0.442303043	LH	8.097
percent of offspring deformed	0	0	1	LH	8.097
percent of offspring deformed	0.060275977	0.492761879	0.446962144	LH	8.097
percent of offspring deformed	NA	NA	NA	LH	8.097
percent of offspring deformed	0	0.611397443	0.388602557	LH	8.097
percent of offspring deformed	1	0	0	LH	8.097
percent of offspring deformed	1	0	0	LH	8.097
percent survival	0	0.598046248	0.401953752	LH	9
percent survival	1	0	0	LH	9
pericarp thickness	1	0	0	LH	5.036
pericarp thickness	0.346294359	0	0.653705641	LH	5.036
pericarp thickness	1	0	0	LH	5.036
pericarp thickness	0.122019127	0	0.877980873	LH	5.036
pericarp thickness	0	0	1	LH	5.036
pericarp thickness	1	0	0	LH	5.036
pericarp thickness	NA	NA	NA	LH	5.036
pericarp thickness	1	0	0	LH	5.036
pericarp thickness	1	0	0	LH	5.036
pistil length	NA	NA	NA	LH	6.032
pod length	1	0	0	LH	5.259
pod length	0.405918619	0	0.594081381	LH	5.259
pod length	NA	NA	NA	LH	5.259
pod length	0	0.564226816	0.435773184	LH	5.259
pod length	NA	NA	NA	LH	5.259
pod length	NA	NA	NA	LH	5.259
pod length	0.386129157	0	0.613870843	LH	5.259
pod weight	1	0	0	LH	5.036
pod weight	1	0	0	LH	5.036
pod weight	0.045402717	0.529163326	0.425433957	LH	5.036
pod weight	1	0	0	LH	5.036
pod weight	NA	NA	NA	LH	5.036
pod weight	NA	NA	NA	LH	5.036
pod width	1	0	0	LH	5.036
pod width	0	0	1	LH	5.036
pod yield	0	0.580794947	0.419205053	LH	7.815
pod yield	1	0	0	LH	7.815
pod yield	0	1	0	LH	7.815
pod yield	0.634892349	0.365107651	0	LH	7.815
pod yield per plant	NA	NA	NA	LH	7.815
pod yield per plant	NA	NA	NA	LH	7.815
pod yield per plant	NA	NA	NA	LH	7.815
pod yield per plant	0	0	1	LH	7.815
proportion eggs on cowpea	0.046273648	0.108464335	0.845262017	LH	8.806
proportion eggs on cowpea	0	0	1	LH	8.806
proportion of males	0.420100216	0	0.579899784	LH	5.167
proportion of survivors reproductive	1	0	0	LH	9
proportion that flowered	NA	NA	NA	LH	6.857
proportion that set fruit	NA	NA	NA	LH	7.655
proportion viable pollen	0	0	1	LH	8.667
running speed	0.146531232	0	0.853468768	LH	6.444
running speed	NA	NA	NA	LH	6.444
seed height	NA	NA	NA	LH	5.259
seed length	NA	NA	NA	LH	5.259
seed number	NA	NA	NA	LH	8.258
seed number	0.270001509	0.201271636	0.528726855	LH	8.258
seed number	0	0	1	LH	8.258
seed per pod	0	0.510541165	0.489458835	LH	8.258
seed per pod	0	0	1	LH	8.258
seed pod ratio	NA	NA	NA	LH	8.258
seed pod ratio	1	0	0	LH	8.258
seed set	NA	NA	NA	LH	8.258
seed size	NA	NA	NA	LH	5.259
seed weight	NA	NA	NA	LH	5.259
seed weight	0	0	1	LH	5.259
seed weight	0	0.333331148	0.666668852	LH	5.259
seed weight	0	0	1	LH	5.259
seed weight	1	0	0	LH	5.259
seed weight	0.742532134	0	0.257467866	LH	5.259
seed weight	0.470619728	0	0.529380272	LH	5.259
seed weight	1	0	0	LH	5.259
seed weight	0.737122711	0	0.262877289	LH	5.259
seed weight	0.582977526	0	0.417022474	LH	5.259
seed weight	NA	NA	NA	LH	5.259
seed weight	0.367970265	0.135908209	0.496121526	LH	5.259
seed weight	0.634112215	0	0.365887785	LH	5.259
seed weight	1	0	0	LH	5.259
seed weight	0.530510106	0	0.469489894	LH	5.259
seed weight	0.644449133	0.355550867	0	LH	5.259
seed weight	1	0	0	LH	5.259
seed weight	0	0.466086572	0.533913428	LH	5.259
seed weight	0.210312789	0.789687211	0	LH	5.259
seed weight	0	0	1	LH	5.259
seed weight	1	0	0	LH	5.259
seed weight	NA	NA	NA	LH	5.259
seed weight	NA	NA	NA	LH	5.259
seed weight	1	0	0	LH	5.259
seed weight	0.035714286	0.392857143	0.571428571	LH	5.259
seed weight	NA	NA	NA	LH	5.259
seed weight	1	0	0	LH	5.259
seed weight	0	0	1	LH	5.259
seed weight	NA	NA	NA	LH	5.259
seed weight	NA	NA	NA	LH	5.259
seed weight	0.26571914	0.73428086	0	LH	5.259
seed weight	NA	NA	NA	LH	5.259
seed weight	0.333554194	0	0.666445806	LH	5.259
seed weight	1	0	0	LH	5.259
seed weight	1	0	0	LH	5.259
seed weight	1	0	0	LH	5.259
seed weight	1	0	0	LH	5.259
seed weight	1	0	0	LH	5.259
seed weight	1	0	0	LH	5.259
seed weight	1	0	0	LH	5.259
seed width	1	0	0	LH	5.259
seed yield	1	0	0	LH	7.815
seed yield	1	0	0	LH	7.815
seed yield per plant	1	0	0	LH	7.815
seed yield pp	1	0	0	LH	7.815
seed yield pp	1	0	0	LH	7.815
seeds per fruit	1	0	0	LH	8.258
seeds per fruit	1	0	0	LH	8.258
seeds per fruit	1	0	0	LH	8.258
seeds per fruit	1	0	0	LH	8.258
seeds per fruit	0.237438836	0	0.762561164	LH	8.258
seeds per fruit	0	1	0	LH	8.258
seeds per pod	0	1	0	LH	8.258
seeds per pod	0.14746932	0	0.85253068	LH	8.258
seeds per pod	NA	NA	NA	LH	8.258
seeds per pod	0.81548444	0	0.18451556	LH	8.258
sexual activity	1	0	0	LH	7.667
sperm length	1	0	0	LH	5.333
sperm receptacle length	1	0	0	LH	5.643
straw yield per plant	1	0	0	LH	7.815
straw yield per plant	1	0	0	LH	7.815
style length	1	0	0	LH	6.032
survival	1	0	0	LH	9
survival to eating high salinity	1	0	0	LH	8.367
survival to eating low salinity	1	0	0	LH	8.367
tassel length (cm)	1	0	0	LH	6.032
tassel length (cm)	1	0	0	LH	6.032
tassel length (cm)	1	0	0	LH	6.032
tassel length (cm)	1	0	0	LH	6.032
tassel length (cm)	1	0	0	LH	6.032
tassel length (cm)	1	0	0	LH	6.032
tassel length (cm)	1	0	0	LH	6.032
tassel length (cm)	1	0	0	LH	6.032
tassel length (cm)	0	0	1	LH	6.032
tassel length (cm)	0.44327158	0	0.55672842	LH	6.032
tassel length (cm)	NA	NA	NA	LH	6.032
tassel length (cm)	0	0	1	LH	6.032
tassel length (cm)	NA	NA	NA	LH	6.032
tassel length (cm)	1	0	0	LH	6.032
tassel length (cm)	0.360691038	0.639308962	0	LH	6.032
tassel length (cm)	1	0	0	LH	6.032
tassel length (cm)	0.556061855	0	0.443938145	LH	6.032
time to find food	0.711494468	0	0.288505532	LH	6.607
time to first feeding	0.394718839	0.605281161	0	LH	6.231
time to first feeding	1	0	0	LH	6.231
time to flowering (anthesis)	1	0	0	LH	6.6
time to germination	1	0	0	LH	6.968
viability	1	0	0	LH	8.667
viability	1	0	0	LH	8.667
viability	1	0	0	LH	8.667
viability with high food	1	0	0	LH	8.667
viability with high food	1	0	0	LH	8.667
viability with high food	1	0	0	LH	8.667
viability with high food	1	0	0	LH	8.667
viability with high food	1	0	0	LH	8.667
viability with high food/propionic acid	NA	NA	NA	LH	8.667
viability with high food/propionic acid	1	0	0	LH	8.667
viability with high food/propionic acid	1	0	0	LH	8.667
viability with high food/propionic acid	1	0	0	LH	8.667
viability with high food/propionic acid	1	0	0	LH	8.667
viability with low food	1	0	0	LH	8.667
viability with low food	0	0	1	LH	8.667
viability with low food	1	0	0	LH	8.667
viability with low food	0.233261708	0	0.766738292	LH	8.667
viability with low food	NA	NA	NA	LH	8.667
yield	0.752870264	0	0.247129736	LH	7.815
yield	1	0	0	LH	7.815
yield	1	0	0	LH	7.815
yield	1	0	0	LH	7.815
yield	NA	NA	NA	LH	7.815
yield	1	0	0	LH	7.815
yield	0.412507695	0	0.587492305	LH	7.815
yield	1	0	0	LH	7.815
yield	1	0	0	LH	7.815
yield	1	0	0	LH	7.815
yield	1	0	0	LH	7.815
yield	0.397714263	0.602285737	0	LH	7.815
yield	1	0	0	LH	7.815
yield	1	0	0	LH	7.815
yield	1	0	0	LH	7.815
yield per plant	1	0	0	LH	7.815
yield per plant	0.202797203	0.251748252	0.545454545	LH	7.815
yield per plant	1	0	0	LH	7.815
yield per plant	1	0	0	LH	7.815
yield per plant	1	0	0	LH	7.815
yield per plant	1	0	0	LH	7.815
yield per plant (kg)	1	0	0	LH	7.815
yield per plant (kg)	0.68239247	0	0.31760753	LH	7.815
yield per plant (kg)	NA	NA	NA	LH	7.815
yield per plant (kg)	0.202290076	0.43129771	0.366412214	LH	7.815
yield per plant (kg)	1	0	0	LH	7.815
yield per plant (kg)	1	0	0	LH	7.815
yield per spike (g)	0.223002458	0.4050841	0.371913442	LH	7.815
yield per spike (g)	0.236111111	0.226851852	0.537037037	LH	7.815
yield per spike (g)	1	0	0	LH	7.815
yield per spike (g)	NA	NA	NA	LH	7.815
yield per spike (g)	1	0	0	LH	7.815
% damage	NA	NA	NA	M	5.423	4.779627828
2.5% span length	NA	NA	NA	M	3.95
2.5% span length	0	0	1	M	3.95
2.5% span length	0	0	1	M	3.95
2.5% span length	1	0	0	M	3.95
2.5% span length	1	0	0	M	3.95
2.5% span length	1	0	0	M	3.95
24 hour estimate, locomotor activity	1	0	0	M	5.731
4 hour estimate, locomotor activity	NA	NA	NA	M	5.731
48 hour estimate, locomotor activity	0.604466826	0	0.395533174	M	5.731
60 day bodyweight in females	NA	NA	NA	M	6.065
60 day bodyweight in males	0.337827488	0	0.662172512	M	6.065
abdominal length	1	0	0	M	4.92
abdominal length	0.346679788	0	0.653320212	M	4.92
abdominal length	1	0	0	M	4.92
abdominal length	0.582431227	0.417568773	0	M	4.92
abdominal width	1	0	0	M	4.92
abdominal width	1	0	0	M	4.92
abdominal width	1	0	0	M	4.92
abdominal width	NA	NA	NA	M	4.92
above ground biomass	0	0	1	M	5.724
acetylene reduced (nmoles/h)	1	0	0	M	4.048
acrophase, locomotor activity	NA	NA	NA	M	5.731
amplitude, locomotor activity	NA	NA	NA	M	5.731
anthocyanin content	NA	NA	NA	M	4.174
anthocyanin content	0	0.33970992	0.66029008	M	4.174
anthocyanin content	NA	NA	NA	M	4.174
anthocyanin content	0	0	1	M	4.174
aphid survival	NA	NA	NA	M	8.655
aphid survival	0.570619546	0	0.429380454	M	8.655
arachidic acid	0.640922545	0	0.359077455	M	3.65
arachidic acid	0.399992752	0.600007248	0	M	3.65
arachidic acid	0.583944036	0.416055964	0	M	3.65
ascorbic acid content	0.256047528	0	0.743952472	M	4.417
ascorbic acid content	1	0	0	M	4.417
ascorbic acid content	0	0.432802778	0.567197222	M	4.417
ascorbic acid content	NA	NA	NA	M	4.417
ascorbic acid content	NA	NA	NA	M	4.417
ascorbic acid content	0.483031271	0	0.516968729	M	4.417
ascorbic acid content	0	0.582137684	0.417862316	M	4.417
beak length	0.283131944	0	0.716868056	M	5.464
beak length	0.09415647	0	0.90584353	M	5.464
behenic acid	0.583545531	0.416454469	0	M	4.227
behenic acid	0.624289302	0.375710698	0	M	4.227
behenic acid	NA	NA	NA	M	4.227
biomass tolerance	0.293907378	0	0.706092622	M	5.864
body depth	0	0	1	M	6.065
body depth	1	0	0	M	6.065
body length	1	0	0	M	6.065
body length	1	0	0	M	6.065
body length	1	0	0	M	6.065
body length	0	0	1	M	6.065
body length	1	0	0	M	6.065
body length	NA	NA	NA	M	6.065
body length	0	0	1	M	6.065
body length	NA	NA	NA	M	6.065
body shape	1	0	0	M	6.065
body shape	0.604614724	0	0.395385276	M	6.065
body weight	0.388055564	0	0.611944436	M	6.065
body weight	1	0	0	M	6.065
body width	0.737122711	0	0.262877289	M	6.065
body width	0.145838404	0	0.854161596	M	6.065
body width	1	0	0	M	6.065
body width	1	0	0	M	6.065
body width	NA	NA	NA	M	6.065
body width	1	0	0	M	6.065
body width	0	0	1	M	6.065
body width	0	0	1	M	6.065
body width	1	0	0	M	6.065
branches per panicle	1	0	0	M	4.429
bristle size	1	0	0	M	4
bundle strength (g/tex)	0.618157796	0	0.381842204	M	3.143
bundle strength (g/tex)	0.754152648	0	0.245847352	M	3.143
bundle strength (g/tex)	0	0	1	M	3.143
bundle strength (g/tex)	1	0	0	M	3.143
bundle strength (g/tex)	0.365853659	0.292682927	0.341463415	M	3.143
bundle strength (g/tex)	0.265344048	0.317828431	0.416827521	M	3.143
BxACO female weight	0.268292683	0	0.731707317	M	5.31
BxACO male weight	0	0	1	M	5.31
BxSO female weight	NA	NA	NA	M	5.31
BxSO male weight	NA	NA	NA	M	5.31
calyx length	0	0	1	M	6.032
canopy temp	NA	NA	NA	M	4.714
canopy width	0	0	1	M	5.48
canopy width	NA	NA	NA	M	5.48
canopy width	0.016803175	0.888688461	0.094508363	M	5.48
canopy width	0	1	0	M	5.48
chlorophyll concentration	NA	NA	NA	M	6.36
chlorophyll concentration	NA	NA	NA	M	6.36
chlorophyll concentration	0	0	1	M	6.36
chlorophyll concentration	0	0	1	M	6.36
chlorophyll concentration	1	0	0	M	6.36
chlorophyll concentration	NA	NA	NA	M	6.36
chlorophyll concentration	NA	NA	NA	M	6.36
chlorophyll concentration	NA	NA	NA	M	6.36
chlorophyll concentration	0.414141116	0	0.585858884	M	6.36
chlorophyll concentration	1	0	0	M	6.36
chlorophyll content	1	0	0	M	6.36
chlorophyll content	0.502258398	0	0.497741602	M	6.36
coleoptile length (mm)	NA	NA	NA	M	4.621
coleoptile length (mm)	0.285617199	0.714382801	0	M	4.621
coleoptile length (mm)	NA	NA	NA	M	4.621
coleoptile length (mm)	0.684713842	0	0.315286158	M	4.621
coleoptile length (mm)	0	0	1	M	4.621
condensed tannins	0.643904082	0.356095918	0	M	4.52
corolla length	1	0	0	M	6.032
cotyledon area (mm2)	1	0	0	M	6.103
days taken to first lateral	1	0	0	M	5.857
diameter at breast height	1	0	0	M	4.444
diameter at breast height	1	0	0	M	4.444
dry above ground biomass	1	0	0	M	5.724
dry matter content	1	0	0	M	4.545
dry matter content	NA	NA	NA	M	4.545
dry matter content	0.125837179	0.363089476	0.511073345	M	4.545
dry matter content	1	0	0	M	4.545
dry weight	1	0	0	M	5.04
ear diameter	1	0	0	M	4.08
ear diameter	1	0	0	M	4.08
ear diameter	NA	NA	NA	M	4.08
ear diameter	1	0	0	M	4.08
ear diameter	1	0	0	M	4.08
ear diameter	1	0	0	M	4.08
ear diameter	1	0	0	M	4.08
ear diameter	0	0	1	M	4.08
ear diameter	1	0	0	M	4.08
ear diameter	0.599268146	0	0.400731854	M	4.08
ear diameter	0.037788541	0.252975859	0.709235599	M	4.08
ear diameter	NA	NA	NA	M	4.08
ear diameter	NA	NA	NA	M	4.08
ear diameter	1	0	0	M	4.08
ear diameter	NA	NA	NA	M	4.08
ear diameter	1	0	0	M	4.08
ear diameter	1	0	0	M	4.08
ear diameter	1	0	0	M	4.08
ear diameter	0	0	1	M	4.08
ear height	1	0	0	M	4.08
ear height	0.705680101	0	0.294319899	M	4.08
ear height	1	0	0	M	4.08
ear height	1	0	0	M	4.08
ear length	NA	NA	NA	M	4.08
ear length	NA	NA	NA	M	4.08
ear length	0.567251462	0	0.432748538	M	4.08
ear length	0.485866742	0.514133258	0	M	4.08
ear length	0	0	1	M	4.08
ear length	1	0	0	M	4.08
ear length	0.668128859	0	0.331871141	M	4.08
ear length	NA	NA	NA	M	4.08
ear length	0	0	1	M	4.08
ear length	0.285272187	0	0.714727813	M	4.08
ear length	NA	NA	NA	M	4.08
ear length	0.422307941	0	0.577692059	M	4.08
ear length	0.503054919	0	0.496945081	M	4.08
ear length	NA	NA	NA	M	4.08
ear length	0.509718686	0	0.490281314	M	4.08
ear length	0.162031031	0	0.837968969	M	4.08
ear length	0.353533848	0	0.646466152	M	4.08
ear length	0	1	0	M	4.08
ear length	0	1	0	M	4.08
ear length	0.049577187	0.520230994	0.430191819	M	4.08
eggshell color	0.108241918	0.891758082	0	M	4.44
eicosenoic acid	0	1	0	M	4.182
eicosenoic acid	1	0	0	M	4.182
eicosenoic acid	NA	NA	NA	M	4.182
eye-ball size	1	0	0	M	3.833
eye-nostril distance	0.590243021	0	0.409756979	M	2.96
eye-nostril distance	1	0	0	M	2.96
fatty acid concentration	0.106949669	0.359096054	0.533954276	M	4.917
fatty acid concentration	1	0	0	M	4.917
fatty acid concentration	1	0	0	M	4.917
fatty acid concentration	1	0	0	M	4.917
fatty acid concentration	1	0	0	M	4.917
fatty acid concentration	1	0	0	M	4.917
fatty acid concentration	0.606033494	0	0.393966506	M	4.917
fatty acid concentration	1	0	0	M	4.917
fatty acid concentration	1	0	0	M	4.917
fatty acid concentration	1	0	0	M	4.917
fatty acid concentration	0.146079316	0.404341127	0.449579557	M	4.917
fatty acid concentration	1	0	0	M	4.917
fatty acid concentration	1	0	0	M	4.917
fatty acid concentration	1	0	0	M	4.917
fatty acid concentration	NA	NA	NA	M	4.917
fatty acid concentration	1	0	0	M	4.917
fatty acid concentration	NA	NA	NA	M	4.917
fatty acid concentration	0.294117647	0.352941176	0.352941176	M	4.917
fatty acid ratio	NA	NA	NA	M	4.917
fatty acid ratio	1	0	0	M	4.917
fatty acid ratio	1	0	0	M	4.917
fatty acids	1	0	0	M	4.917
fatty acids	1	0	0	M	4.917
fatty acids	0	1	0	M	4.917
Fe root concentration	0	0	1	M	5.034
Fe root concentration	NA	NA	NA	M	5.034
Fe shoot concentration	1	0	0	M	4.621
Fe shoot concentration	1	0	0	M	4.621
finger 1 length	0.614358212	0	0.385641788	M	4.414
finger 1 length	0.346153846	0.192307692	0.461538462	M	4.414
finger 3 length	1	0	0	M	4.414
finger 3 length	1	0	0	M	4.414
first siliqua height	NA	NA	NA	M	5.036
first siliqua height	0.505395419	0.494604581	0	M	5.036
first siliqua height	0.467946524	0.532053476	0	M	5.036
first siliqua height	0.656216019	0	0.343783981	M	5.036
flag leaf area	0.509450855	0	0.490549145	M	4.833
flag leaf area	0.474397589	0	0.525602411	M	4.833
flag leaf area	0	0.458836456	0.541163544	M	4.833
flag-leaf angle	0	0.426819969	0.573180031	M	4.833
flag-leaf angle	0.204456763	0.212179567	0.58336367	M	4.833
flag-leaf angle	0.375286905	0	0.624713095	M	4.833
flag-leaf angle	1	0	0	M	4.833
flag-leaf area	NA	NA	NA	M	4.833
flag-leaf area	0.40452364	0	0.59547636	M	4.833
flag-leaf area	NA	NA	NA	M	4.833
flag-leaf area	0.199624229	0	0.800375771	M	4.833
flag-leaf duration	0	0.085764803	0.914235197	M	4.714
flag-leaf duration	0	0.501560783	0.498439217	M	4.714
flag-leaf duration	0	0.390301302	0.609698698	M	4.714
flag-leaf duration	0.357891049	0.136303503	0.505805448	M	4.714
flight time	NA	NA	NA	M	5.962
flower height	0.152555973	0.433069121	0.414374905	M	6.032
flower length	0	0.55786764	0.44213236	M	6.032
flower width	0.014411078	0.474854663	0.510734259	M	6.032
fluctuating asymmetry	0	0.381766104	0.618233896	M	3.8
foot length	0.013682306	0.421339745	0.564977949	M	3.828
foot length	0.263975187	0.146388479	0.589636334	M	3.828
fresh weight	0	0	1	M	4.92
fresh weight	0	0.595658158	0.404341842	M	4.92
front femur length	NA	NA	NA	M	4.259
front femur length	0.310031045	0	0.689968955	M	4.259
front femur length	0	0	1	M	4.259
front femur length	0.030551764	0.459757855	0.50969038	M	4.259
front femur length	0	0.452904086	0.547095914	M	4.259
front femur width	0.032413815	0.420919325	0.54666686	M	4.259
front femur width	0.33249707	0	0.66750293	M	4.259
front femur width	0	0	1	M	4.259
fruit shape	0.250197238	0.402697961	0.347104801	M	5.036
fruit shape	0	0	1	M	5.036
fruit shape	0.05599825	0.551316764	0.392684986	M	5.036
genital length	0	1	0	M	5.37
genital length	NA	NA	NA	M	5.37
genital length	0.690086256	0	0.309913744	M	5.37
genital length	0.66045315	0.33954685	0	M	5.37
gill raker length	1	0	0	M	4.08
gill raker number	1	0	0	M	4.08
gill raker number	1	0	0	M	4.08
gill raker number	1	0	0	M	4.08
ginning percentage	1	0	0	M	4.789
ginning percentage	NA	NA	NA	M	4.789
ginning percentage	0	0	1	M	4.789
ginning percentage	0	0.531367642	0.468632358	M	4.789
ginning percentage	NA	NA	NA	M	4.789
ginning percentage	0.513837373	0	0.486162627	M	4.789
glycoalkaloid content	0	0	1	M	4.696
glycoalkaloid content	0.36121322	0	0.63878678	M	4.696
glycoalkaloid content	NA	NA	NA	M	4.696
glycoalkaloid content	0.419917937	0.580082063	0	M	4.696
grade index	1	0	0	M	4.667
grade index	0	0	1	M	4.667
grade index	NA	NA	NA	M	4.667
grade index	0.295465754	0	0.704534246	M	4.667
grain iron content	0	0	1	M	5.259
grain zinc content	1	0	0	M	5.259
gross viscosity	NA	NA	NA	M	4.19
head length	1	0	0	M	4.963
head length	0.248802516	0.751197484	0	M	4.963
head width	NA	NA	NA	M	4.963
head width	NA	NA	NA	M	4.963
herbivore density	1	0	0	M	5.577
herbivore density	1	0	0	M	5.577
herbivore density	0.748126614	0.251873386	0	M	5.577
herbivore density	1	0	0	M	5.577
herbivore density	0	1	0	M	5.577
herbivore density	0	0	1	M	5.577
herbivore density	0	1	0	M	5.577
herbivore density	0	0.720839601	0.279160399	M	5.577
herbivore density	NA	NA	NA	M	5.577
herbivore density	0.59581185	0.32910712	0.075081031	M	5.577
herbivore density	0	0	1	M	5.577
herbivore density	1	0	0	M	5.577
herbivore density	0	0	1	M	5.577
herbivore density	1	0	0	M	5.577
hind femur length	NA	NA	NA	M	4.259
hind femur length	0	1	0	M	4.259
hind femur length	0.041586668	0.564201687	0.394211644	M	4.259
hind femur length	NA	NA	NA	M	4.259
internode length	NA	NA	NA	M	4.621
internode length	NA	NA	NA	M	4.621
internode length	1	0	0	M	4.621
internode length	NA	NA	NA	M	4.621
internode length	1	0	0	M	4.621
internode length	0.492858927	0.507141073	0	M	4.621
internode length	0	0	1	M	4.621
internode length	NA	NA	NA	M	4.621
internode length	NA	NA	NA	M	4.621
internode number	NA	NA	NA	M	4.621
internode number	0.704381113	0	0.295618887	M	4.621
internode number	1	0	0	M	4.621
internode number	1	0	0	M	4.621
iodine	0.120732636	0.277369635	0.601897728	M	4.174
iodine	0	0	1	M	4.174
iodine	0	0	1	M	4.174
K root concentration	1	0	0	M	4.833
K root concentration	1	0	0	M	4.833
K shoot concentration	1	0	0	M	4.542
K shoot concentration	1	0	0	M	4.542
kernel rows per ears	1	0	0	M	4.08
kernel rows per ears	1	0	0	M	4.08
kernel rows per ears	1	0	0	M	4.08
kernel rows per ears	1	0	0	M	4.08
kernel rows per ears	1	0	0	M	4.08
kernel rows per ears	1	0	0	M	4.08
kernel rows per ears	1	0	0	M	4.08
kernel rows per ears	1	0	0	M	4.08
kernel rows per ears	1	0	0	M	4.08
kernel rows per ears	1	0	0	M	4.08
kernel rows per ears	1	0	0	M	4.08
kernel rows per ears	1	0	0	M	4.08
kernel rows per ears	1	0	0	M	4.08
kernel rows per ears	1	0	0	M	4.08
kernel rows per ears	1	0	0	M	4.08
kernel rows per ears	1	0	0	M	4.08
kernel rows per ears	0.126230976	0.370635631	0.503133393	M	4.08
kernels per row	1	0	0	M	4.08
kernels per row	1	0	0	M	4.08
kernels per row	1	0	0	M	4.08
kernels per row	1	0	0	M	4.08
kernels per row	1	0	0	M	4.08
kernels per row	1	0	0	M	4.08
kernels per row	1	0	0	M	4.08
kernels per row	1	0	0	M	4.08
kernels per row	NA	NA	NA	M	4.08
kernels per row	NA	NA	NA	M	4.08
kernels per row	0.052631579	0.421052632	0.526315789	M	4.08
kernels per row	1	0	0	M	4.08
kernels per row	1	0	0	M	4.08
kernels per row	NA	NA	NA	M	4.08
kernels per row	0.107551487	0.512585812	0.3798627	M	4.08
kernels per row	0	0.509598379	0.490401621	M	4.08
kernels per row	NA	NA	NA	M	4.08
leaf area	NA	NA	NA	M	6.103
leaf discoloration red-green	0.517125148	0	0.482874852	M	4.833
leaf discoloration red-green	0.313609467	0.272189349	0.414201183	M	4.833
leaf length	0.215178287	0.303144424	0.481677289	M	4.833
leaf length	0.518012665	0	0.481987335	M	4.833
leaf length	0.895936691	0	0.104063309	M	4.833
leaf length	NA	NA	NA	M	4.833
leaf length	0	0	1	M	4.833
leaf length	NA	NA	NA	M	4.833
leaf length	NA	NA	NA	M	4.833
leaf length	0.151075088	0.176068451	0.672856461	M	4.833
leaf length	1	0	0	M	4.833
leaf length	1	0	0	M	4.833
leaf length	1	0	0	M	4.833
leaf length	NA	NA	NA	M	4.833
leaf length	0.344000398	0	0.655999602	M	4.833
leaf length	NA	NA	NA	M	4.833
leaf length	1	0	0	M	4.833
leaf length	1	0	0	M	4.833
leaf length	1	0	0	M	4.833
leaf length	0.209737134	0	0.790262866	M	4.833
leaf length	NA	NA	NA	M	4.833
leaf length width ratio	0	0	1	M	4.833
leaf water potential	NA	NA	NA	M	4.833
leaf water potential	NA	NA	NA	M	4.833
leaf water potential	1	0	0	M	4.833
leaf water potential	1	0	0	M	4.833
leaf water potential	NA	NA	NA	M	4.833
leaf water potential	NA	NA	NA	M	4.833
leaf water potential	0.559498594	0	0.440501406	M	4.833
leaf water potential	0.590747703	0.409252297	0	M	4.833
leaf weight	0.54956706	0	0.45043294	M	4.833
leaf weight	0.624610873	0	0.375389127	M	4.833
leaf weight	NA	NA	NA	M	4.833
leaf weight	0.125	0.375	0.5	M	4.833
leaf width	0.094842829	0.45758284	0.44757433	M	4.833
leaf width	0	0	1	M	4.833
leaf width	0	0	1	M	4.833
leaf width	0.253548993	0	0.746451007	M	4.833
leaf width	0.110330584	0.430332287	0.459337129	M	4.833
leaf width	0	0.600000007	0.399999993	M	4.833
leaf width	0	0	1	M	4.833
leaf width	0	0.402425714	0.597574286	M	4.833
leaf width	1	0	0	M	4.833
leaf width	0.133236384	0	0.866763616	M	4.833
leaf width	NA	NA	NA	M	4.833
leaf width	0.125	0.375	0.5	M	4.833
leaf width	0	1	0	M	4.833
leaf width	1	0	0	M	4.833
leaf width	0	0.576007104	0.423992896	M	4.833
leaf width	0.288765623	0	0.711234377	M	4.833
leaf width	0.277489127	0	0.722510873	M	4.833
leaf width	0.316517672	0	0.683482328	M	4.833
leaf width	0.075440718	0.384753537	0.539805745	M	4.833
leaf width	NA	NA	NA	M	4.833
leaves number	0.205489089	0.794510911	0	M	5.852
leaves per plant	1	0	0	M	5.852
leaves per plant	0	0	1	M	5.852
leaves per plant	0.044457169	0.337484364	0.618058468	M	5.852
leaves per plant	1	0	0	M	5.852
length of panicle	1	0	0	M	4.19
length of panicle	1	0	0	M	4.19
lesion-diameter	1	0	0	M	5
lesioned area	1	0	0	M	5
lesioned area	0.596661321	0	0.403338679	M	5
lesions per cm	1	0	0	M	4.556
lesions per cm	1	0	0	M	4.556
lesions per cm	1	0	0	M	4.556
lesions per foliole	0.391247082	0	0.608752918	M	4.556
lesions per leaf	0.620511317	0	0.379488683	M	4.556
lesions per leaf	NA	NA	NA	M	4.556
lignoceric acid	0.743742138	0	0.256257862	M	3.682
lignoceric acid	0.798785457	0	0.201214543	M	3.682
lignoceric acid	0	0	1	M	3.682
linoleic acid	0.754141774	0	0.245858226	M	4.182
linoleic acid	1	0	0	M	4.182
linoleic acid	1	0	0	M	4.182
lint percent	0.573189555	0	0.426810445	M	7.815
lint percent	1	0	0	M	7.815
lint yield pp	0.849846052	0	0.150153948	M	7.815
lint yield pp	0.355968803	0.353866829	0.290164368	M	7.815
long chain fatty acids	0.661579622	0.338420378	0	M	4.478
long chain fatty acids	0.669206097	0.330793903	0	M	4.478
long chain fatty acids	0	0	1	M	4.478
lower corolla lobe length	0	0	1	M	6.032
lower corolla lobe width	0	0	1	M	6.032
main stem length	1	0	0	M	4.621
main stem length (cm)	0	0.391924675	0.608075325	M	4.621
mesocotyl length	NA	NA	NA	M	4.621
mesocotyl length	0	0	1	M	4.621
mesocotyl length	1	0	0	M	4.621
micronaire value	NA	NA	NA	M	4.526
micronaire value	0.045094937	0.306170886	0.648734177	M	4.526
micronaire value	0.127366806	0.375151706	0.497481488	M	4.526
micronaire value	0	0	1	M	4.526
micronaire value	0.172121015	0	0.827878985	M	4.526
micronaire value	0.187092034	0	0.812907966	M	4.526
mid femur length	1	0	0	M	4.259
mid femur length	0.389940662	0	0.610059338	M	4.259
mid femur length	0.105140166	0.514286629	0.380573205	M	4.259
mid femur length	NA	NA	NA	M	4.259
mineral matter	0.233372826	0.766627174	0	M	3.913
mineral matter	0.087775255	0	0.912224745	M	3.913
mineral matter	1	0	0	M	3.913
nicotine %	0	0	1	M	4.24
nicotine %	1	0	0	M	4.24
nicotine %	NA	NA	NA	M	4.24
nicotine %	NA	NA	NA	M	4.24
nitrogen fixation component	0	0	1	M	6.52
nornicotine %	0.136407391	0	0.863592609	M	4.458
nornicotine %	0.434642376	0.565357624	0	M	4.458
nornicotine %	NA	NA	NA	M	4.458
nornicotine %	0.250461645	0.749538355	0	M	4.458
number of adventitious roots	0	1	0	M	5.862
number of branches	0	0	1	M	3.923
number of branches	0	0	1	M	3.923
number of branches	0.369224586	0	0.630775414	M	3.923
number of branches	0.529684306	0	0.470315694	M	3.923
number of branches	0.123567362	0	0.876432638	M	3.923
number of branches	NA	NA	NA	M	3.923
number of branches	0.339225356	0.660774644	0	M	3.923
number of branches	0.239821536	0.760178464	0	M	3.923
number of branches	0.35473865	0.64526135	0	M	3.923
number of branches	0.163182143	0.724224284	0.112593574	M	3.923
number of branches	1	0	0	M	3.923
number of branches	0.155051136	0.844948864	0	M	3.923
number of chaetigerous segments at sex change	1	0	0	M	4.111
number of clusters per plant	1	0	0	M	6.857
number of flower nodes	0.492752628	0.507247372	0	M	4.621
number of flowering stalks	0.385964912	0	0.614035088	M	4.621
number of lateral roots	NA	NA	NA	M	5.862
number of leaves	0	0	1	M	5.852
number of leaves	1	0	0	M	5.852
number of leaves	0	0.498665674	0.501334326	M	5.852
number of leaves	0	0	1	M	5.852
number of leaves	1	0	0	M	5.852
number of leaves	0.302098249	0.697901751	0	M	5.852
number of leaves	0.407457164	0	0.592542836	M	5.852
number of leaves	1	0	0	M	5.852
number of leaves	0.248322148	0	0.751677852	M	5.852
number of leaves	0	1	0	M	5.852
number of leaves	1	0	0	M	5.852
number of leaves	0.176499117	0.823500883	0	M	5.852
number of leaves	1	0	0	M	5.852
number of leaves	0.211764706	0.105882353	0.682352941	M	5.852
number of leaves	0.235066559	0	0.764933441	M	5.852
number of leaves	1	0	0	M	5.852
number of leaves	0.211862548	0	0.788137452	M	5.852
number of leaves	1	0	0	M	5.852
number of leaves	0.554404181	0.445595819	0	M	5.852
number of leaves	0	1	0	M	5.852
number of leaves	1	0	0	M	5.852
number of lesions	0.894167927	0	0.105832073	M	4.556
number of lesions	0.263904923	0	0.736095077	M	4.556
number of lesions	0.126025156	0.67655561	0.197419234	M	4.556
number of lesions	0.459731942	0.540268058	0	M	4.556
number of lesions	0.553561813	0.446438187	0	M	4.556
number of lesions	0.580171377	0.419828623	0	M	4.556
number of lesions	0.431768461	0	0.568231539	M	4.556
number of lesions	0.346644757	0	0.653355243	M	4.556
number of lesions	0.510168109	0	0.489831891	M	4.556
number of lesions	1	0	0	M	4.556
number of lesions	NA	NA	NA	M	4.556
number of lesions	0	0	1	M	4.556
number of lesions	NA	NA	NA	M	4.556
number of lesions	0	0	1	M	4.556
number of lesions	0.318327042	0	0.681672958	M	4.556
number of lesions	0	0	1	M	4.556
number of mesocotyl roots	0.323105164	0	0.676894836	M	5.862
number of mite galls	NA	NA	NA	M	5.4
number of nodes	0	0	1	M	4.621
number of nodes	1	0	0	M	4.621
number of nodes above ear	0.532731612	0	0.467268388	M	4.621
number of nodes below ear	0.522283396	0	0.477716604	M	4.621
number of nodes per main stem	0	0	1	M	4.621
number of primary branches	0	0	1	M	3.923
number of primary branches	NA	NA	NA	M	3.923
number of primary laterals	NA	NA	NA	M	3.923
number of primary laterals	0	0	1	M	3.923
number of red spots on the corolla	NA	NA	NA	M	6.032
number of secondary branches	0	0	1	M	3.923
number of secondary branches per plant	1	0	0	M	3.923
number of secondary roots	0	1	0	M	5.862
number of spike bearing culms	NA	NA	NA	M	6.857
number of spike bearing culms	NA	NA	NA	M	6.857
number of spikes per plant	NA	NA	NA	M	6.857
number of spikes per plant	0	0	1	M	6.857
number of tillers	0	1	0	M	4.143
number of tilles	NA	NA	NA	M	4.143
number of tillers	1	0	0	M	4.143
number of tillers per plant	NA	NA	NA	M	4.143
number of tillers per plant	NA	NA	NA	M	4.143
number of tillers per plant	0.503301715	0	0.496698285	M	4.143
number of tillers per plant	1	0	0	M	4.143
number of tillers per plant	1	0	0	M	4.143
number of tillers per plant	1	0	0	M	4.143
number of tillers per plant	0.366817631	0	0.633182369	M	4.143
number of tillers per plant	1	0	0	M	4.143
number of tillers per plant	0.277518361	0.722481639	0	M	4.143
number of tillers per plant	0.399852858	0.600147142	0	M	4.143
number of tillers per plant	0.423334483	0.576665517	0	M	4.143
number of tillers per plant	0.436027662	0	0.563972338	M	4.143
number of tillers per plant	0.140305867	0.859694133	0	M	4.143
number of tillers per plant	0.743144197	0.150447361	0.106408442	M	4.143
number of tillers per plant	0.615820739	0.384179261	0	M	4.143
number of tillers per plant	0.286022659	0	0.713977341	M	4.143
number of tillers per plant	0.496920928	0	0.503079072	M	4.143
number of tillers per plant	1	0	0	M	4.143
number of tillers per plant	1	0	0	M	4.143
number of tillers per plant	1	0	0	M	4.143
number of tillers per plant	0.225695931	0.133618844	0.640685225	M	4.143
number of tillers per plant	1	0	0	M	4.143
number of tillers per plant	1	0	0	M	4.143
number of tillers per plant	1	0	0	M	4.143
number of tillers per plant	1	0	0	M	4.143
number of tillers per plant	1	0	0	M	4.143
number of tillers per plant	0.414087324	0	0.585912676	M	4.143
number of tillers per plant	1	0	0	M	4.143
number of tillers per plant	0.165837272	0	0.834162728	M	4.143
oil concentration	0.407936361	0.222671004	0.369392636	M	5.115
oil concentration	0	0	1	M	5.115
oil content in seeds	1	0	0	M	5.115
oil content in seeds	NA	NA	NA	M	5.115
oil content in seeds	0	0	1	M	5.115
oil content in seeds	NA	NA	NA	M	5.115
oil ratio	1	0	0	M	5.115
oil ratio	0	0	1	M	5.115
oil ratio	0.231031523	0	0.768968477	M	5.115
oleic acid	NA	NA	NA	M	4.619
oleic acid	1	0	0	M	4.619
oleic acid	NA	NA	NA	M	4.619
orbit diameter	0	0	1	M	4.963
orbit diameter	NA	NA	NA	M	4.963
P root concentration	0.138941899	0	0.861058101	M	4.833
P root concentration	NA	NA	NA	M	4.833
P shoot concentration	0.575976601	0	0.424023399	M	4.542
P shoot concentration	1	0	0	M	4.542
palmictic acid	1	0	0	M	4.435
palmictic acid	1	0	0	M	4.435
palmictic acid	0	0	1	M	4.435
panicle length	1	0	0	M	4.19
parotid gland length	1	0	0	M	3.875
parotid gland length	0.407544185	0	0.592455815	M	3.875
pedicel length	NA	NA	NA	M	4.621
peduncle length	0	0	1	M	4.621
pelvic spine length	NA	NA	NA	M	3.692
percent lesions	NA	NA	NA	M	4.556
pericarp firmness	0	0	1	M	5.036
petiole length	0	0	1	M	4.833
photoperiod response to flowering date at Ft. Pierce	0	0	1	M	5.714
photoperiod response to flowering date at Ft. Pierce	0	0.747112375	0.252887625	M	5.714
photoperiod response to flowering date at Ft. Pierce	0	0.507492562	0.492507438	M	5.714
photoperiod response to flowering date at Gainesville	0	0	1	M	5.714
photoperiod response to flowering date at Gainesville	NA	NA	NA	M	5.714
photoperiod response to flowering date at Gainesville	0	0	1	M	5.714
plant height	NA	NA	NA	M	4.621
plant height	0	0	1	M	4.621
plant height	NA	NA	NA	M	4.621
plant height	1	0	0	M	4.621
plant height	NA	NA	NA	M	4.621
plant height	0	0	1	M	4.621
plant height	0.539664779	0.460335221	0	M	4.621
plant height	0.543002642	0.456997358	0	M	4.621
plant height	0.652664982	0	0.347335018	M	4.621
plant height	0.673981191	0.081504702	0.244514107	M	4.621
plant height	1	0	0	M	4.621
plant height	0.567106014	0	0.432893986	M	4.621
plant height	0	0	1	M	4.621
plant height	NA	NA	NA	M	4.621
plant height	0	0.545680652	0.454319348	M	4.621
plant height	NA	NA	NA	M	4.621
plant height	NA	NA	NA	M	4.621
plant height	0	0.474101065	0.525898935	M	4.621
plant height	NA	NA	NA	M	4.621
plant height	NA	NA	NA	M	4.621
plant height	0	1	0	M	4.621
plant height	0	1	0	M	4.621
plant height	NA	NA	NA	M	4.621
plant height	0	0.461990036	0.538009964	M	4.621
plant height	0	1	0	M	4.621
plant height	NA	NA	NA	M	4.621
plant height	NA	NA	NA	M	4.621
plant height	0	0.692359487	0.307640513	M	4.621
plant height	NA	NA	NA	M	4.621
plant height	0	0.5867629	0.4132371	M	4.621
plant height	0.055555556	0.055555556	0.888888889	M	4.621
plant height	1	0	0	M	4.621
plant height	NA	NA	NA	M	4.621
plant height	0.125	0.375	0.5	M	4.621
plant height	0.159504959	0.341899715	0.498595326	M	4.621
plant height	0.689190916	0	0.310809084	M	4.621
plant height	0	1	0	M	4.621
plant height	0	0	1	M	4.621
plant height	0	1	0	M	4.621
plant height	0.200866546	0.799133454	0	M	4.621
plant height	0.049011557	0.577772437	0.373216006	M	4.621
plant height	0.032688334	0.597219613	0.370092053	M	4.621
plant height	0	0	1	M	4.621
plant height	0.013898182	0.620183835	0.365917982	M	4.621
plant height	0	1	0	M	4.621
plant height	NA	NA	NA	M	4.621
plant height	NA	NA	NA	M	4.621
plant height	0	0.551579291	0.448420709	M	4.621
plant height	NA	NA	NA	M	4.621
plant height	0	0.517266317	0.482733683	M	4.621
plant height	0	0	1	M	4.621
plant height	NA	NA	NA	M	4.621
plant height	NA	NA	NA	M	4.621
plant height	NA	NA	NA	M	4.621
plant height	0.06134835	0.520472462	0.418179189	M	4.621
plant height	0.097911328	0	0.902088672	M	4.621
plant height	0	0.539401564	0.460598436	M	4.621
plant height	1	0	0	M	4.621
plant height	1	0	0	M	4.621
plant height	0.785405711	0	0.214594289	M	4.621
plant height	0.605679931	0	0.394320069	M	4.621
plant height	1	0	0	M	4.621
plant height	0.411764706	0	0.588235294	M	4.621
plant height	0.271957106	0	0.728042894	M	4.621
plant height	0.040229885	0.408045977	0.551724138	M	4.621
plant height	0	0	1	M	4.621
plant height	NA	NA	NA	M	4.621
plant height	NA	NA	NA	M	4.621
plant height	NA	NA	NA	M	4.621
plant height	NA	NA	NA	M	4.621
plant height	NA	NA	NA	M	4.621
plant height	0.205140741	0.482514247	0.312345012	M	4.621
plant height	NA	NA	NA	M	4.621
plant height	0	0	1	M	4.621
plant height	1	0	0	M	4.621
plant height	1	0	0	M	4.621
plant height	0.640299425	0	0.359700575	M	4.621
plant height	NA	NA	NA	M	4.621
plant height	0	0.593145384	0.406854616	M	4.621
plant height	0	0	1	M	4.621
plant height	0.045100766	0	0.954899234	M	4.621
plant height	0.528604187	0	0.471395813	M	4.621
plant height	0.062417504	0.342326852	0.595255644	M	4.621
plant height	0	0	1	M	4.621
plant height	0.086611322	0	0.913388678	M	4.621
plant height	NA	NA	NA	M	4.621
plant height	0.144415844	0.855584156	0	M	4.621
plant height	NA	NA	NA	M	4.621
plant height	1	0	0	M	4.621
plant height	NA	NA	NA	M	4.621
plant height	NA	NA	NA	M	4.621
plant height	NA	NA	NA	M	4.621
plant height	0.320708076	0	0.679291924	M	4.621
plant height	1	0	0	M	4.621
plant height	1	0	0	M	4.621
plant height	0	0	1	M	4.621
plant height	NA	NA	NA	M	4.621
plant height	0.260676318	0.380518945	0.358804737	M	4.621
plant height	0.553539274	0.251766006	0.19469472	M	4.621
plant height	0.346106135	0.324679574	0.329214291	M	4.621
plant height	1	0	0	M	4.621
plant height	0.725099734	0	0.274900266	M	4.621
plant height	0.247304948	0	0.752695052	M	4.621
plant height	0.090810901	0.417187937	0.492001162	M	4.621
plant height	0.055921034	0.361897302	0.582181665	M	4.621
plant height	1	0	0	M	4.621
plant height	0.650620761	0	0.349379239	M	4.621
plant height	0.349431274	0.650568726	0	M	4.621
plant height	0	0	1	M	4.621
plant height	0	0	1	M	4.621
plant height	0	0.400001552	0.599998448	M	4.621
plant height	1	0	0	M	4.621
plant height	1	0	0	M	4.621
plant height	1	0	0	M	4.621
plant height	1	0	0	M	4.621
plant height	NA	NA	NA	M	4.621
plant height	0	0	1	M	4.621
plant height	0.335467125	0	0.664532875	M	4.621
plant height	0.179564856	0	0.820435144	M	4.621
plant height	0.2139052	0.7860948	0	M	4.621
plant height	0.502828568	0.497171432	0	M	4.621
plant height	0.563201997	0	0.436798003	M	4.621
plant size	0.614380601	0	0.385619399	M	4.621
plant size	0.501847353	0	0.498152647	M	4.833
plant size	0.525907518	0	0.474092482	M	4.833
plant size	0.328254434	0.383504815	0.288240751	M	4.833
plant size	1	0	0	M	4.833
plant size	0.718709162	0	0.281290838	M	4.833
plant size	0.682654526	0	0.317345474	M	4.625
pod length	NA	NA	NA	M	5.259
pod length	1	0	0	M	5.259
pod length	NA	NA	NA	M	5.259
polyphenol oxidase activity	0.201430118	0	0.798569882	M	4.652
polyphenol oxidase activity	1	0	0	M	4.652
polyphenol oxidase activity	0.598819413	0.226732316	0.174448271	M	4.652
polyphenol oxidase activity	1	0	0	M	4.652
precent defoliation	1	0	0	M	5.24
precent defoliation	0.531438003	0	0.468561997	M	5.24
primary branch number	1	0	0	M	3.923
primary branch number	1	0	0	M	3.923
pronotum width	1	0	0	M	3.727
pronotum width	0.166666667	0.357142857	0.476190476	M	3.727
pronotum width	0.676650322	0	0.323349678	M	3.727
ratio of cutting weight	0.289155153	0	0.710844847	M	5.31
reducing sugars	0.039954045	0	0.960045955	M	4.583
reducing sugars	1	0	0	M	4.583
reducing sugars	NA	NA	NA	M	4.583
reducing sugars	1	0	0	M	4.583
residual variance in biomass tolerance	0.621710028	0	0.378289972	M	5.864
root dry weight (gm)	1	0	0	M	5.04
root fractal	1	0	0	M	5.034
root fresh weight (g)	1	0	0	M	4.92
root length	1	0	0	M	5.034
root length	1	0	0	M	5.034
root weight	1	0	0	M	5.034
root weight	1	0	0	M	5.034
seed color	1	0	0	M	5.259
seed oil	1	0	0	M	5.115
seed oil	1	0	0	M	5.115
seed oil	1	0	0	M	5.115
seed oil	1	0	0	M	5.115
seed oil	1	0	0	M	5.115
seed oil	1	0	0	M	5.115
seed oil content	0.28888911	0	0.71111089	M	5.115
seed oil content	0	0	1	M	5.115
seed oil content	0.296757495	0.23709757	0.466144935	M	5.115
seed oil content	0.613977604	0.386022396	0	M	5.115
seed oil content	0	0	1	M	5.115
seed oil content	0.469528424	0	0.530471576	M	5.115
seed oil content	0.452779898	0	0.547220102	M	5.115
seed oil content	0.445241857	0	0.554758143	M	5.115
seed oil content	0.024359653	0.136032779	0.839607568	M	5.115
seed oil content	0	0.322066382	0.677933618	M	5.115
seedling height	NA	NA	NA	M	4.621
seedling height	NA	NA	NA	M	4.621
seedling height	NA	NA	NA	M	4.621
seedling height	NA	NA	NA	M	4.621
seedling height	1	0	0	M	4.621
segment 7 length	0.724127687	0.275872313	0	M	6.065
segment 7 length	1	0	0	M	6.065
segment 7 length	0	0	1	M	6.065
segment 7 length	1	0	0	M	6.065
segment 8 length	1	0	0	M	6.065
segment 8 length	0.749302553	0	0.250697447	M	6.065
segment 8 length	0.631377408	0	0.368622592	M	6.065
segment 8 length	0.099476975	0.036603277	0.863919749	M	6.065
shelling percent	0.188333299	0.328764518	0.482902182	M	5.136
shelling percent	0.400987936	0	0.599012064	M	5.136
shoot dry weight (mg)	1	0	0	M	5.04
shoot fresh weight (mg)	NA	NA	NA	M	4.92
shoot length	0	0	1	M	4.621
shoot length	0	0.291646608	0.708353392	M	4.621
shoot weight	0	0	1	M	4.621
shoot weight	0	0	1	M	4.621
skin reflectance	0.578385187	0	0.421614813	M	4.5
snout-vent length	0.418704214	0	0.581295786	M	4.6
snout-vent length	1	0	0	M	4.6
spike length (cm)	0	0.368767949	0.631232051	M	4.621
spike length (cm)	NA	NA	NA	M	4.621
spike length (cm)	0	0	1	M	4.621
spike length (cm)	NA	NA	NA	M	4.621
spike length (cm)	0	0	1	M	4.621
spikelets per spike	0	0	1	M	4.621
spine width	1	0	0	M	4.231
spine width	1	0	0	M	4.231
spine width	NA	NA	NA	M	4.231
spine width	0	0	1	M	4.231
stearic acid	1	0	0	M	4.227
stearic acid	0	0	1	M	4.227
stearic acid	0.432929404	0.567070596	0	M	4.227
stem fractal	1	0	0	M	4.621
stem weight	0	0	1	M	4.621
stem weight	0	0	1	M	4.621
stem weight	0.02845048	0.47922904	0.492320479	M	4.621
stem weight	0.042979871	0.194960831	0.762059298	M	4.621
sugar %	0.114754098	0.131147541	0.754098361	M	5.154
sugar %	NA	NA	NA	M	5.154
sugar %	0.024390234	0.43902455	0.536585216	M	5.154
sugar %	NA	NA	NA	M	5.154
test weight (g)	0	0	1	M	5.31
thorax length	0	0	1	M	4.44
thorax length	1	0	0	M	4.44
thorax length	0	0	1	M	4.44
thorax length	0	0	1	M	4.44
thorax length	NA	NA	NA	M	4.44
thorax length	0.404379899	0	0.595620101	M	4.44
thorax length	0.198019662	0.168317148	0.63366319	M	4.44
thorax width	0	0	1	M	4.44
thorax width	0.197341266	0.468663717	0.333995016	M	4.44
tibia length	0.370209365	0.342754028	0.287036607	M	1.857
tibia length	0.330619543	0.415073331	0.254307127	M	1.857
total alkaloids %	1	0	0	M	4.292
total alkaloids %	0.286173819	0.448717533	0.265108648	M	4.292
total alkaloids %	1	0	0	M	4.292
total alkaloids %	0.627474483	0	0.372525517	M	4.292
total length	1	0	0	M	6.065
total length	1	0	0	M	6.065
total length	1	0	0	M	6.065
total length	1	0	0	M	6.065
total number of aphids	1	0	0	M	5.577
total phenol content	0.252332444	0.53869367	0.208973886	M	4.458
total phenol content	0.339028928	0.378978167	0.281992906	M	4.458
total phenol content	0.293242111	0.420032028	0.286725861	M	4.458
total phenol content	0.57159707	0	0.42840293	M	4.458
total soluble solids	0.414340803	0.375708849	0.209950348	M	4.227
total soluble solids	1	0	0	M	4.227
total soluble solids	1	0	0	M	4.227
total soluble sugars	1	0	0	M	4.957
total soluble sugars	NA	NA	NA	M	4.957
total soluble sugars	NA	NA	NA	M	4.957
total soluble sugars	NA	NA	NA	M	4.957
typanum diameter	1	0	0	M	4.037
typanum diameter	1	0	0	M	4.037
uniformity ratio	1	0	0	M	4.75
uniformity ratio	1	0	0	M	4.75
uniformity ratio	NA	NA	NA	M	4.75
uniformity ratio	1	0	0	M	4.75
uniformity ratio	1	0	0	M	4.75
uniformity ratio	1	0	0	M	4.75
up ear leaves number	0.583519483	0	0.416480517	M	5.852
wing area	1	0	0	M	5.148
wing area	1	0	0	M	5.148
wing area	0	0	1	M	5.148
wing area	0	0.65053792	0.34946208	M	5.148
wing area	0.253259304	0	0.746740696	M	5.148
wing area	0.195774258	0.804225742	0	M	5.148
wing area	0.275670739	0	0.724329261	M	5.148
wing area	0.640263983	0.359736017	0	M	5.148
wing area	0.263338228	0.488427383	0.248234389	M	5.148
wing area	1	0	0	M	5.148
wing index score	0	0.10944969	0.89055031	M	5.148
wing index score	0	0	1	M	5.148
wing length	0	0	1	M	5.148
wing length	0	0.624987959	0.375012041	M	5.148
wing length	NA	NA	NA	M	5.148
wing length	NA	NA	NA	M	5.148
wing length	0	0	1	M	5.148
wing length	0	0	1	M	5.148
wing size	NA	NA	NA	M	5.148
wing size	0.198956811	0	0.801043189	M	5.148
wing size	NA	NA	NA	M	5.148
wing size	0.346105411	0	0.653894589	M	5.148
wing size	0	1	0	M	5.148
wing size	0	1	0	M	5.148
wing size	0	0	1	M	5.148
wing size	0.002840909	0.758522727	0.238636364	M	5.148
wing size	0	1	0	M	5.148
Zn root concentration	NA	NA	NA	M	5.034
Zn root concentration	NA	NA	NA	M	5.034
Zn root concentration	NA	NA	NA	M	4.621
Zn root concentration	NA	NA	NA	M	4.621
